# Supplementary material for: Changes in the Lifestyle of the Spanish University Population during Confinement for COVID-19
Source: Int J Environ Res Public Health. 2022 Feb 15;19(4):2210. doi: 10.3390/ijerph19042210 (PMC8872173; doi:10.3390/ijerph19042210)
Supplement: Supplementary file 1 [file ijerph-19-02210-s001.zip]

Archive with 1 entries (1 files):
- ijerph-1513217-supplementary.pdf
